# Supplementary material for: A transcriptomic and epigenomic cell atlas of the mouse primary motor cortex
Source: Nature. 2021 Oct 6;598(7879):103–10. doi: 10.1038/s41586-021-03500-8 (PMC8494649; doi:10.1038/s41586-021-03500-8)
Supplement: Supplementary file 4 — This zip folder contains the following 10 files: Supplementary Table 1: Sample parameters List of datasets, number of cells, and other parameters of each dataset. Data from this study are available via the Neuroscience Multi-omics Archive (NEMO, RRID:SCR_016152) at https://assets.nemoarchive.org/dat-ch1nqb7. Supplementary Table 2: Multimodal integration cluster assignments List of all cells with cluster assignments based on 3 computational methods for integrated analysis (RNA consensus, SingleCellFusion, LIGER). Supplementary Table 3: Cell type proportions per dataset Proportion of each cell type within each major cell class for each transcriptomic modality. Supplementary Table 4: Cluster analysis for individual datasets. Cluster analysis and metadata for each dataset on its own. Eight individual files:1. S4a - scRNA SMART 2. S4b - scRNA 10x v3 A 3. S4c - scRNA 10x v2 A 4. S4d - snRNA SMART 5. S4e - snRNA 10x v3 B 6. S4f - snRNA 10x v3 A 7. S4g - Open chromatin (ATAC-seq). Note that this table includes 3 columns describing the Class, Major Type, and Subtype of each cell as described in a related paper analyzing snATAC data from the whole mouse brain (Li, et al. 2020. bioRxiv. https://doi.org/10.1101/2020.05.10.087585). 8. S4h - DNA methylation (snmC-seq2). Supplementary Table 5: Gene expression and epigenetic signatures per cluster Gene-by-cluster tables for each dataset based on integrated cluster analysis using the SingleCellFusion Level 2 clusters. Eight individual files for each dataset: 1. S5a - scRNA SMART 2. S5b - scRNA 10x v3 A 3. S5c - scRNA 10x v2 A 4. S5d - snRNA SMART 5. S5e - snRNA 10x v3 B 6. S5f - snRNA 10x v3 A 7. S5g - Open chromatin (ATAC-seq) 8. S5h - DNA methylation (snmC-seq2) Supplementary Table 6: Differential expression For each of the 116 consensus transcriptomic cell types, we performed differential expression (DE) analysis with respect to each of the other cell types. The table reports the top 50 conserved DE genes in each direction for ea [file 41586_2021_3500_MOESM4_ESM.zip › 2020-03-03645C-s4/Supplementary Table 1.xlsx]

## Sheet: Table S1 Samples and cell numbe
Dataset	Organization	Contact	NeMO Archive access	Technique	Subspecimen Type	Project	Number of independent biological samples (individual mice or pools of mice) used (male|female)	Total cells	Cells passing QC before clustering	Cells passing QC after clustering	Fraction passing QC	Median uniquely mapped UMIs (10x) or deduplicated reads (SMART/epigenome) per cell [neurons]	Median reads per cell [neurons]	Reads duplication rate + unmapped rate [neurons]	Inferred library size (total fragments) [neurons]	Inferred library saturation [neurons]	Median genes detected (neurons)	Excitatory cells	Inhibitory cells	Neurons	Non-neuronal cells	Broad cell types
scRNA SMART	Allen Institute for Brain Science	Hongkui Zeng <HongkuiZ@alleninstitute.org>	https://assets.nemoarchive.org/dat-oijbtmc	SMART-seq v4	Cells	zeng_sc_SSv4	28|17	6439	6300	6288	0.977	2112914	2483889	0.149352	7.46506e+06	0.28304	10158	4152	2092	6244	44	61
scRNA 10X v3 A	Allen Institute for Brain Science	Hongkui Zeng <HongkuiZ@alleninstitute.org>	https://assets.nemoarchive.org/dat-n9ap8cz	10x Chromium 3' v3 sequencing	Cells	zeng_sc_10xv3	3|3	176584	94170	71183	0.403	39164	163502	0.760468	39820	0.983527	7149	61819	7908	69727	1456	78
scRNA 10X v2 A	Allen Institute for Brain Science	Hongkui Zeng <HongkuiZ@alleninstitute.org>	https://assets.nemoarchive.org/dat-3k8aaar	10x Chromium 3' v2 sequencing	Cells	zeng_sc_10Xv2	3|0	145748	124330	122641	0.841	12773	63402	0.798539	12866.2	0.992758	4550	93852	27588	121440	1201	89
snRNA SMART	Allen Institute for Brain Science	Hongkui Zeng <HongkuiZ@alleninstitute.org>	https://assets.nemoarchive.org/dat-t9e8c9u	SMART-seq v4	Nuclei	zeng_sn_SSv4	8|2	6848	6278	6171	0.901	1098050	1295756	0.15258	3.80228e+06	0.288787	5855	4167	1744	5911	260	46
snRNA 10X v3 B	Cold Spring Harbor Laboratory; Broad Institute	Evan Macosko <emacosko@broadinstitute.org>	https://assets.nemoarchive.org/dat-j3xxa7z	10x Chromium 3' v3 sequencing	Nuclei	huang_sn_10xv3	5|6	215823	178026	159738	0.740134	16664	54932	0.696643	17405.4	0.957406	4009	85733	15811	101544	58194	114
snRNA 10X v3 A	Allen Institute for Brain Science	Hongkui Zeng <HongkuiZ@alleninstitute.org>	https://assets.nemoarchive.org/dat-sv5oe57	10x Chromium 3' v3 sequencing	Nuclei	zeng_sn_10xv3	0|1	90266	40555	40166	0.445	10593	83862	0.873685	10596.9	0.999634	3459	33180	6526	39706	460	67
snRNA 10X v2 A	Allen Institute for Brain Science	Hongkui Zeng <HongkuiZ@alleninstitute.org>	https://assets.nemoarchive.org/dat-a6qizv0	10x Chromium 3' v2 sequencing	Nuclei	zeng_sn_10Xv2	2|1	91071	76714	76525	0.84	3161	50219	0.937056	3161	1	1763	66008	9667	75675	850	43
Open chromatin	Salk Institute for Biological Sciences	Bing Ren <biren@health.ucsd.edu>	https://assets.nemoarchive.org/dat-n5ivyeg	ATAC-seq	Nuclei	ecker_sn_ATACseq	2|0	135665	81196	81196	0.599	4945	7526	0.342944	8286	0.5968		45909	8935	54844	26352	20
DNA methylation	Salk Institute for Biological Sciences	Joseph R. Ecker <ecker@salk.edu>	https://assets.nemoarchive.org/dat-cb5kiub	mC-seq2	Nuclei	ecker_sn_mCseq	2|0	9941	9872	9872	0.993	1662740	2614756	0.364094	2.6526e+06	0.626835		7725	1561	9286	586	27
Total		Hongkui Zeng <HongkuiZ@alleninstitute.org>	https://assets.nemoarchive.org/dat-ch1nqb7					695362	516971	514597	0.74							346475	75811	422286	92311
