# Supplementary material for: A transcriptomic and epigenomic cell atlas of the mouse primary motor cortex
Source: Nature. 2021 Oct 6;598(7879):103–10. doi: 10.1038/s41586-021-03500-8 (PMC8494649; doi:10.1038/s41586-021-03500-8)
Supplement: Supplementary file 4 — This zip folder contains the following 10 files: Supplementary Table 1: Sample parameters List of datasets, number of cells, and other parameters of each dataset. Data from this study are available via the Neuroscience Multi-omics Archive (NEMO, RRID:SCR_016152) at https://assets.nemoarchive.org/dat-ch1nqb7. Supplementary Table 2: Multimodal integration cluster assignments List of all cells with cluster assignments based on 3 computational methods for integrated analysis (RNA consensus, SingleCellFusion, LIGER). Supplementary Table 3: Cell type proportions per dataset Proportion of each cell type within each major cell class for each transcriptomic modality. Supplementary Table 4: Cluster analysis for individual datasets. Cluster analysis and metadata for each dataset on its own. Eight individual files:1. S4a - scRNA SMART 2. S4b - scRNA 10x v3 A 3. S4c - scRNA 10x v2 A 4. S4d - snRNA SMART 5. S4e - snRNA 10x v3 B 6. S4f - snRNA 10x v3 A 7. S4g - Open chromatin (ATAC-seq). Note that this table includes 3 columns describing the Class, Major Type, and Subtype of each cell as described in a related paper analyzing snATAC data from the whole mouse brain (Li, et al. 2020. bioRxiv. https://doi.org/10.1101/2020.05.10.087585). 8. S4h - DNA methylation (snmC-seq2). Supplementary Table 5: Gene expression and epigenetic signatures per cluster Gene-by-cluster tables for each dataset based on integrated cluster analysis using the SingleCellFusion Level 2 clusters. Eight individual files for each dataset: 1. S5a - scRNA SMART 2. S5b - scRNA 10x v3 A 3. S5c - scRNA 10x v2 A 4. S5d - snRNA SMART 5. S5e - snRNA 10x v3 B 6. S5f - snRNA 10x v3 A 7. S5g - Open chromatin (ATAC-seq) 8. S5h - DNA methylation (snmC-seq2) Supplementary Table 6: Differential expression For each of the 116 consensus transcriptomic cell types, we performed differential expression (DE) analysis with respect to each of the other cell types. The table reports the top 50 conserved DE genes in each direction for ea [file 41586_2021_3500_MOESM4_ESM.zip › 2020-03-03645C-s4/Supplementary Table 3.xlsx]

## Sheet: class
	scRNA 10X v2 A	scRNA 10X v3 A	scRNA SMART	snRNA 10X v2 A	snRNA 10X v3 A	snRNA 10X v3 B	snRNA SMART
GABAergic	0.224998	0.111389	0.332856	0.126416	0.162376	0.0989808	0.282774
Glutamatergic	0.76507	0.868086	0.660305	0.862437	0.826146	0.53671	0.675579
Other	0.00993143	0.0205246	0.00683842	0.0111467	0.0114774	0.364309	0.0416464
*All Allen datasets used FACS sorting to enrich for neurons. For 10X cells protocols, Allen sorted tdt+ cells using Snap25 cre_line, for 10X nuclei protocols, Allen sorted NeuN+ nuclei.
* For SMART-Seq datasets, Allen used layer dissection. Specific cre-lines were used to sort SMART-Seq cells, including Pvalb and Slc32a1 cre-line, and NeuN+ sorting was used for nuclei.

## Sheet: Glutamatergic
	scRNA 10X v2 A	scRNA 10X v3 A	scRNA SMART	snRNA 10X v2 A	snRNA 10X v3 A	snRNA 10X v3 B	snRNA SMART
L2/3 IT_1	0.00192904	0.00144029	0	0.0106215	0.0168158	0.0164464	0.00431758
L2/3 IT_2	0.00263245	0.00920816	0.000240848	0.0225613	0.016846	0.0233749	0.0122331
L2/3 IT_3	0.11457	0.168013	0.11657	0.247098	0.199078	0.217944	0.159031
L4/5 IT_1	0.211544	0.244817	0.155106	0.108246	0.117711	0.138465	0.0904294
L4/5 IT_2	0.14358	0.149532	0.135356	0.0992757	0.0688304	0.096019	0.0861118
L5 IT_1	0.0786324	0.0626446	0.0674374	0.0860481	0.086912	0.0865594	0.085632
L5 IT_2	0.00196101	0.00101953	0.00674374	0.00387891	3.01359e-05	0.00328928	0.00551691
L5 IT_3	0.0109348	0.0103895	0.00626204	0.0227583	0.0325468	0.0162598	0.00959463
L5 IT_4	0.0373658	0.0277216	0.0264933	0.0474105	0.0573788	0.047123	0.0443751
L6 IT_1	0.0211768	0.0163287	0.0127649	0.016652	0.0226019	0.0164231	0.0117534
L6 IT_2	0.0495796	0.0385481	0.0631021	0.0392285	0.0388452	0.0337793	0.0443751
L6 IT Car3	0.00691684	0.001149	0.00120424	0.00471226	0.000241087	0.000151634	0
L5 ET_1	0.00280297	0.00142411	0.00192678	0.0255765	0.0215773	0.0343275	0.0223075
L5 ET_2	0.00137484	0.000760604	0.000240848	0.00581836	0.00650936	0.00482895	0.00479731
L5 ET_3	0.000202496	0.000113281	0	0.00409103	0.00265196	0.00400079	0.00791557
L5 ET_4	0.00120432	0.000145648	0.000722543	0.00960635	0.00684085	0.00956458	0.0117534
L5/6 NP CT	0.00156668	0.00122991	0.000722543	0.00163641	0.00129584	0.00271774	0.000959463
L6 CT Gpr139	0.00248324	0.00140793	0.00457611	0.000848511	0.00162734	0.00125972	0.000239866
L6 CT Cpa6	0.214966	0.185539	0.210983	0.154474	0.205467	0.156159	0.246102
L6 CT Grp	0.00391137	0.00521095	0.000722543	0.00642444	0.00415876	0.00694015	0.00671624
L6 CT Pou3f2	0.0160718	0.01149	0.00891137	0.0252583	0.0358316	0.0229317	0.037419
L6 CT Kit_1	0.00290955	0.000436943	0.00216763	0.000878815	0.00015068	0.00204122	0.00431758
L6 CT Kit_2	1.06577e-05	0	0	1.5152e-05	0	0.000338259	0
L6b Col6a1	0.00582975	0.00318806	0.0166185	0.00366678	0.00479161	0.00523719	0.0143919
L6b Shisa6_1	0.00557397	0.00166686	0.0414258	0.0019546	3.01359e-05	0.00298601	0.00791557
L6b Shisa6_2	0.00640527	0.00231418	0.00867052	0.00648505	0.0047012	0.00585539	0.00815543
L6b Ror1	0.0106577	0.00281585	0.0573218	0.00989424	0.00879969	0.00695182	0.0223075
L6b Kcnip1	0.000831299	0.00042076	0.00361272	0.00103033	0.000783534	0.00108476	0.00119933
L5/6 NP_1	0.00795063	0.0117651	0.0149326	0.0076669	0.00672031	0.00645026	0.0091149
L5/6 NP_2	0.00750301	0.0103572	0.015896	0.00868208	0.0109996	0.00786162	0.0115136
L5/6 NP_3	0.0269213	0.028903	0.0192678	0.0175005	0.0192267	0.0226284	0.0295035
* L5 ET have lower survival rate by single cell platforms. scRNA 10X v3 cells used more stringent gating for FACS sorting, resulting in additional loss of L5 ET cells

## Sheet: GABAergic
	scRNA 10X v2 A	scRNA 10X v3 A	scRNA SMART	snRNA 10X v2 A	snRNA 10X v3 A	snRNA 10X v3 B	snRNA SMART
Lamp5 Pax6	0.0115242	0.00870223	0.00907788	0.0112673	0.00858632	0.00708368	0.00974212
Lamp5 Egln3_1	0.00909618	0.0126119	0.00907788	0.0085797	0.00659307	0.00607172	0.0148997
Lamp5 Egln3_2	0.0102559	0.0177828	0.00955566	0.0115774	0.0102729	0.0099298	0.0194842
Lamp5 Egln3_3	0.0188447	0.0311515	0.0143335	0.013128	0.0107329	0.0157485	0.0189112
Lamp5 Pdlim5_1	0.018736	0.0219448	0.0129001	0.0158156	0.0190126	0.0159383	0.0234957
Lamp5 Pdlim5_2	0.0310212	0.0515828	0.0496894	0.0238784	0.0150261	0.0265638	0.0590258
Lamp5 Slc35d3	0.109299	0.155001	0.0692785	0.078251	0.0752837	0.06603	0.0962751
Lamp5 Lhx6	0.0107632	0.00479253	0.00668896	0.00723589	0.00582643	0.00936057	0.0160458
Sncg Col14a1	0.0127926	0.0103418	0.00764453	0.00816622	0.00582643	0.00683069	0.0120344
Sncg Slc17a8	0.00992969	0.00227015	0.0028667	0.00692578	0.00429316	0.00613497	0.00458453
Sncg Calb1_1	0.00445749	0.00201791	0.00143335	0.00589208	0.00444649	0.005376	0.00458453
Sncg Calb1_2	0.00308038	0.000630597	0.000477783	0.00248088	0.00245324	0.00234014	0.00401146
Sncg Npy2r	0.0161629	0.0121075	0.0181558	0.00888981	0.00521312	0.00955031	0.00687679
Vip Sncg	0.0086613	0.0128642	0.0143335	0.00485838	0.00459982	0.00512302	0.00974212
Vip Serpinf1_1	0.00463869	0.00466641	0.00764453	0.00155055	0.00214658	0.00252988	0.00229226
Vip Serpinf1_2	0.0163079	0.0071888	0.0157668	0.0100269	0.00812634	0.00853836	0.017192
Vip Serpinf1_3	0.00590708	0.00592761	0.00334448	0.00289436	0.00429316	0.00259313	0.000573066
Vip Htr1f	0.0301152	0.0520873	0.028667	0.0143684	0.0200859	0.0214408	0.0154728
Vip Gpc3	0.0278684	0.0301425	0.0258003	0.0129212	0.0124195	0.0144836	0.0120344
Vip C1ql1	0.0295354	0.0525918	0.0358337	0.0125078	0.0167127	0.0179622	0.00974212
Vip Mybpc1_2	0.0366022	0.0537268	0.0453894	0.0188133	0.0265256	0.0263108	0.0338109
Vip Mybpc1_1	0.0123578	0.0169	0.0205447	0.00930329	0.00766636	0.00796914	0.0108883
Vip Chat_1	0.0563891	0.0735276	0.0444338	0.0295638	0.0320454	0.0354816	0.0355301
Vip Mybpc1_3	0.0181924	0.0237104	0.0195891	0.00930329	0.00981294	0.00967681	0.0148997
Vip Chat_2	0.0168515	0.0273679	0.0172002	0.0085797	0.0090463	0.0111947	0.0131805
Vip Igfbp6_1	0.0182286	0.0122336	0.0229336	0.00661567	0.008433	0.0117007	0.00630372
Vip Igfbp6_2	0.0144959	0.0128642	0.0229336	0.00496175	0.00889298	0.00910758	0.00916905
Sst Chodl	0.0127926	0.0151343	0.00812231	0.0119909	0.0125728	0.0103725	0.0137536
Sst Penk	0.0086613	0.00290074	0.00812231	0.00620219	0.00689972	0.00613497	0.00916905
Sst Myh8_1	0.0594332	0.0407365	0.0554228	0.0334918	0.0260656	0.0351654	0.0183381
Sst Myh8_2	0.0153294	0.0182873	0.0167224	0.0102336	0.00981294	0.00733666	0.00401146
Sst Myh8_3	0.00800899	0.00441418	0.0057334	0.00496175	0.00367985	0.00455379	0.00401146
Sst Htr1a	0.0109806	0.0119813	0.00382226	0.0096134	0.00858632	0.00822212	0.00687679
Sst Etv1	0.00471117	0.00189179	0.00191113	0.00423816	0.00490647	0.00411106	0.0017192
Sst Pvalb Etv1	0.00590708	0.000630597	0.00238892	0.00589208	0.00567311	0.00449054	0.00229226
Sst Crhr2_1	0.0235921	0.0259806	0.0186335	0.0247054	0.024379	0.0203656	0.0234957
Sst Crhr2_2	0.0165978	0.0219448	0.0205447	0.0140583	0.0124195	0.0135349	0.0137536
Sst Hpse	0.0154744	0.0163955	0.00764453	0.0354559	0.0331187	0.0314971	0.0280802
Sst Calb2	0.0238095	0.022197	0.0124224	0.0470333	0.0381785	0.0452849	0.0492837
Sst Pappa	0	0	0	0	0	0.00101195	0
Sst Pvalb Calb2	0.0245343	0.0122336	0.0172002	0.0391772	0.0410917	0.0413636	0.0366762
Sst C1ql3_1	0.00761035	0.0107201	0.00525561	0.0151954	0.00812634	0.0119537	0.0120344
Sst C1ql3_2	0.00895122	0.00920671	0.00477783	0.0115774	0.008433	0.00822212	0.0108883
Sst Tac2	0.00402261	0.00744104	0.00191113	0.00909655	0.0119595	0.00581873	0.00286533
Sst Th_1	0.00858882	0.00844999	0.0100334	0.00516849	0.00214658	0.00373158	0.00687679
Sst Th_2	0.00105095	0.000630597	0.00143335	0.000723589	0.000153327	0.00132819	0.000573066
Sst Th_3	0.0030079	0.0045403	0.0028667	0.00506512	0.00321987	0.0044273	0.00573066
Pvalb Gabrg1	0.0107632	0.00643208	0.00525561	0.0104404	0.0133395	0.0154323	0.0120344
Pvalb Egfem1	0.00420381	0.00113507	0.0028667	0.0116808	0.00996627	0.0129657	0.017192
Pvalb Gpr149	0.00887874	0.00113507	0.0167224	0.0617118	0.051058	0.0464234	0.0309456
Pvalb Kank4	0.00645068	0.000504477	0.00143335	0.0450693	0.0536645	0.0385175	0.0303725
Pvalb Calb1_1	0.00735667	0.00264851	0.00525561	0.00888981	0.00153327	0.00619822	0.0108883
Pvalb Calb1_2	0.0246068	0.00592761	0.0382226	0.0356626	0.0191659	0.0421858	0.0217765
Pvalb Reln	0.0711749	0.0169	0.104634	0.09448	0.136155	0.0948707	0.0498567
Pvalb Il1rapl2	0.0323621	0.00819776	0.0788342	0.0842464	0.101656	0.0932895	0.0802292
Pvalb Vipr2_1	0.000217439	0	0	0	0	0.000569224	0
Pvalb Vipr2_2	0.00880626	0.00466641	0.00621118	0.00558197	0.00766636	0.00955031	0.0154728
* Pvalb have lower survival rate by single cell platforms. scRNA 10X v3 cells used more stringent gating for FACS sorting, resulting in additional loss of Pvalb cells

## Sheet: Non-neuronal
	scRNA 10X v2 A	scRNA 10X v3 A	scRNA SMART	snRNA 10X v2 A	snRNA 10X v3 A	snRNA 10X v3 B	snRNA SMART
Meis2	0	0	0	0	0.0021692	0.000842011	0
Meis2_Top2a	0	0	0	0	0	0.000807643	0
OPC Pdgfra	0.100164	0.104723	0	0.0832356	0.0780911	0.0832732	0.0233463
Astro_Top2a	0	0	0	0	0	0.0013919	0
Astro Aqp4_Gfap	0.00656814	0.0116359	0.0465116	0.003517	0.0151844	0.0292126	0.0077821
Astro Aqp4_Slc7a10	0.35468	0.258042	0.116279	0.483001	0.347072	0.277194	0.346304
Oligo Enpp6_1	0.0188834	0.00684463	0.0232558	0.007034	0.00433839	0.00201052	0
Oligo Enpp6_2	0.0197044	0.0130048	0	0.00937866	0.00867679	0.00513799	0.00389105
Oligo Enpp6_3	0.0131363	0.0109514	0	0.00586166	0	0.00116851	0
Oligo Enpp6_4	0.0131363	0.0143737	0	0.00468933	0.0021692	0.00225109	0.0077821
Oligo Opalin_1	0.0246305	0.0492813	0	0.0574443	0.0845987	0.0678592	0.0700389
Oligo Opalin_2	0.159278	0.183436	0.0232558	0.236811	0.177874	0.248376	0.276265
Oligo Opalin_3	0.0394089	0.0465435	0	0.0293083	0.0303688	0.0133863	0.0194553
Oligo Opalin_4	0.0500821	0.045859	0	0.0257913	0.021692	0.00835138	0.0116732
Endo	0.0862069	0.12731	0.162791	0.024619	0.0477223	0.0538543	0.0233463
VLMC_1	0.00492611	0	0.116279	0	0.00433839	0.00268069	0
VLMC_2	0.00246305	0	0	0.00117233	0.010846	0.016634	0
VLMC_3	0	0	0	0	0	0.00388356	0
VLMC_4	0	0	0	0.00117233	0.00867679	0.00261195	0
VLMC_5	0.00164204	0	0	0	0.010846	0.010087	0
VLMC_6	0	0	0	0	0	0.00276661	0
VLMC_7	0	0	0	0	0.00433839	0.00135753	0
SMC	0.00821018	0.00821355	0.302326	0	0.0021692	0.000326494	0
Peri	0.0114943	0.0362765	0.186047	0.00117233	0.021692	0.0248479	0
Micro	0.0779967	0.0773443	0	0.0257913	0.112798	0.133622	0.202335
PVM_1	0.00574713	0.0054757	0.0232558	0	0.0021692	0.00525827	0
PVM_2	0.000821018	0.000684463	0	0	0.0021692	0.000446781	0.00389105
PVM_3	0.000821018	0	0	0	0	0.000360862	0.00389105
