# Supplementary material for: A transcriptomic and epigenomic cell atlas of the mouse primary motor cortex
Source: Nature. 2021 Oct 6;598(7879):103–10. doi: 10.1038/s41586-021-03500-8 (PMC8494649; doi:10.1038/s41586-021-03500-8)
Supplement: Supplementary file 4 — This zip folder contains the following 10 files: Supplementary Table 1: Sample parameters List of datasets, number of cells, and other parameters of each dataset. Data from this study are available via the Neuroscience Multi-omics Archive (NEMO, RRID:SCR_016152) at https://assets.nemoarchive.org/dat-ch1nqb7. Supplementary Table 2: Multimodal integration cluster assignments List of all cells with cluster assignments based on 3 computational methods for integrated analysis (RNA consensus, SingleCellFusion, LIGER). Supplementary Table 3: Cell type proportions per dataset Proportion of each cell type within each major cell class for each transcriptomic modality. Supplementary Table 4: Cluster analysis for individual datasets. Cluster analysis and metadata for each dataset on its own. Eight individual files:1. S4a - scRNA SMART 2. S4b - scRNA 10x v3 A 3. S4c - scRNA 10x v2 A 4. S4d - snRNA SMART 5. S4e - snRNA 10x v3 B 6. S4f - snRNA 10x v3 A 7. S4g - Open chromatin (ATAC-seq). Note that this table includes 3 columns describing the Class, Major Type, and Subtype of each cell as described in a related paper analyzing snATAC data from the whole mouse brain (Li, et al. 2020. bioRxiv. https://doi.org/10.1101/2020.05.10.087585). 8. S4h - DNA methylation (snmC-seq2). Supplementary Table 5: Gene expression and epigenetic signatures per cluster Gene-by-cluster tables for each dataset based on integrated cluster analysis using the SingleCellFusion Level 2 clusters. Eight individual files for each dataset: 1. S5a - scRNA SMART 2. S5b - scRNA 10x v3 A 3. S5c - scRNA 10x v2 A 4. S5d - snRNA SMART 5. S5e - snRNA 10x v3 B 6. S5f - snRNA 10x v3 A 7. S5g - Open chromatin (ATAC-seq) 8. S5h - DNA methylation (snmC-seq2) Supplementary Table 6: Differential expression For each of the 116 consensus transcriptomic cell types, we performed differential expression (DE) analysis with respect to each of the other cell types. The table reports the top 50 conserved DE genes in each direction for ea [file 41586_2021_3500_MOESM4_ESM.zip › 2020-03-03645C-s4/Supplementary Table 8.xlsx]

## Sheet: Sheet1
Level 0			Level 1			Level 2
Cluster	Annotation	Color	Cluster	Annotation	Color	Cluster	Annotation	Color
1	L4/5 IT	#3CBC78	1-1	L4/5 IT (1)	#3CBC78	1-1-1	L4/5 IT (1)	#3CBC78
			1-2	L4/5 IT (2-3)	#3CBC45	1-2-1	L4/5 IT (2)	#3CBC45
						1-2-2	L4/5 IT (3)	#5DDB65
2	L6 CT	#338C5E	2-1	L6 CT Cpa6	#338C5E	2-1-1	L6 CT Cpa6 (1)	#338C5E
						2-1-2	L6 CT Cpa6 (2)	#338C5E
			2-2	L6 CT Cpa6_Gpr139	#338C5E	2-2-1	L6 CT Cpa6 (3)	#338C5E
						2-2-2	L6 CT Cpa6 (4)	#338C5E
						2-2-3	L6 CT Gpr139	#168577
						2-2-4	L6 CT Cpa6 (5)	#338C5E
			2-3	L6 CT Nxph2	#3E766C	2-3-1	L6 CT Nxph2 Pou3f2 (1)	#3E766C
						2-3-2	L6 CT Nxph2 Pou3f2 (2)	#3E766C
						2-3-3	L6 CT Nxph2 Kit	#516B78
3	L5/6 IT	#00CF1E	3-1	L6(5) IT	#3CBC92	3-1-1	L6 IT	#3CBC92
						3-1-2	L5 IT (1)	#00CF1E
			3-2	L5 IT	#00CF1E	3-2-1	L5 IT (2)	#00CF1E
						3-2-2	L5 IT (3)	#00CF1E
			3-3	L6 IT Car3	#5100FF	3-3-1	L6 IT Car3	#5100FF
4	L2/3 IT	#6F836B	4-1	L2/3 IT (1-2)	#6F836B	4-1-1	L2/3 IT (1)	#6F836B
						4-1-2	L2/3 IT (2)	#6F836B
			4-2	L2/3 IT (3-5)	#6F836B	4-2-1	L2/3 IT (3)	#6F836B
						4-2-2	L2/3 IT (4)	#6F836B
						4-2-3	L2/3 IT (5)	#6F836B
5	MGE	#BC2D71	5-1	Pvalb Reln_Calb1	#BC2D71	5-1-1	Pvalb Reln	#BC2D71
						5-1-2	Pvalb Calb1	#BC4B11
			5-2	Sst Myh8_Crhr2	#FF9F2C	5-2-1	Sst Myh8	#FF9F2C
						5-2-2	Sst Crhr2 (1)	#BE8652
						5-2-3	Sst Crhr2 (2)	#B0993C
			5-3	Sst Calb2_Hspe	#D2A328	5-3-1	Sst Calb2	#D2A328
						5-3-2	Sst Hspe	#CDB115
			5-4	Pvalb Gabrg1	#ED4C50	5-4-1	Pvalb Gabrg1	#ED4C50
			5-5	Pvalb Vipr2	#FF197F	5-5-1	Pvalb Vipr2	#FF197F
6	CGE	#B09FFF	6-1	Vip Chat_Crispld2	#FF00FF	6-1-1	Vip Chat	#FF00FF
						6-1-2	Vip Crispld2	#992E81
			6-2	Lamp5 Slc35d3	#FFA388	6-2-1	Lamp5 Slc35d3	#FFA388
			6-3	Vip Gpc3_Htr1f_lgfbp6	#B09FFF	6-3-1	Vip Gpc3	#B09FFF
						6-3-2	Vip Htr1f	#FF4DC1
						6-3-3	Vip Igfbp6	#7779BF
			6-4	Lamp5 Pdlim5_Pax6	#FF7290	6-4-1	Lamp5 Pdlim5	#FF7290
						6-4-2	Lamp5 Pax6	#DDACC9
			6-5	Sncg	#7E0ACB	6-5-1	Sncg Col14a1	#7E0ACB
						6-5-2	Vip Serpinf1	#AB1DFF
						6-5-3	Sncg Npy2r	#7A0099
			6-6	Lamp5 Lhx6	#C77963	6-6-1	Lamp5 Lhx6	#C77963
7	NP	#3C78BC	7-1	L5/6 NP	#47867A	7-1-1	L6 NP Trh	#47867A
						7-1-2	L5 NP Trh	#4D6577
			7-2	L5 NP Slc17a8	#3C78BC	7-2-1	L5 NP Slc17a8 (2)	#3C78BC
						7-2-2	L5 NP Slc17a8 (1)	#3C78BC
8	L6b	#3B4670	8-1	L6b Shisa6	#2B9880	8-1-1	L6b Shisa6 (1)	#2B9880
						8-1-2	L6b Shisa6 (2)	#207A66
			8-2	L6b Ror1	#09564C	8-2-1	L6b Ror1	#09564C
			8-3	L6b Kcnip1	#3B4670	8-3-1	L6b Kcnip1 (2)	#3B4670
						8-3-2	L6b Kcnip1 (1)	#335280
9	L5 ET	#5D8E76	9-1	L5 ET (1)	#53A367	9-1-1	L5 ET (1)	#53A367
			9-2	L5 ET (2-3)	#5D8E76	9-2-1	L5 ET (2)	#5D8E76
						9-2-2	L5 ET (3)	#518C7F
10	Sst Chodl	#FFFF00	10-1	Sst Chodl	#FFFF00	10-1-1	Sst Chodl	#FFFF00
