# Supplementary material for: A transcriptomic and epigenomic cell atlas of the mouse primary motor cortex
Source: Nature. 2021 Oct 6;598(7879):103–10. doi: 10.1038/s41586-021-03500-8 (PMC8494649; doi:10.1038/s41586-021-03500-8)
Supplement: Supplementary file 4 — This zip folder contains the following 10 files: Supplementary Table 1: Sample parameters List of datasets, number of cells, and other parameters of each dataset. Data from this study are available via the Neuroscience Multi-omics Archive (NEMO, RRID:SCR_016152) at https://assets.nemoarchive.org/dat-ch1nqb7. Supplementary Table 2: Multimodal integration cluster assignments List of all cells with cluster assignments based on 3 computational methods for integrated analysis (RNA consensus, SingleCellFusion, LIGER). Supplementary Table 3: Cell type proportions per dataset Proportion of each cell type within each major cell class for each transcriptomic modality. Supplementary Table 4: Cluster analysis for individual datasets. Cluster analysis and metadata for each dataset on its own. Eight individual files:1. S4a - scRNA SMART 2. S4b - scRNA 10x v3 A 3. S4c - scRNA 10x v2 A 4. S4d - snRNA SMART 5. S4e - snRNA 10x v3 B 6. S4f - snRNA 10x v3 A 7. S4g - Open chromatin (ATAC-seq). Note that this table includes 3 columns describing the Class, Major Type, and Subtype of each cell as described in a related paper analyzing snATAC data from the whole mouse brain (Li, et al. 2020. bioRxiv. https://doi.org/10.1101/2020.05.10.087585). 8. S4h - DNA methylation (snmC-seq2). Supplementary Table 5: Gene expression and epigenetic signatures per cluster Gene-by-cluster tables for each dataset based on integrated cluster analysis using the SingleCellFusion Level 2 clusters. Eight individual files for each dataset: 1. S5a - scRNA SMART 2. S5b - scRNA 10x v3 A 3. S5c - scRNA 10x v2 A 4. S5d - snRNA SMART 5. S5e - snRNA 10x v3 B 6. S5f - snRNA 10x v3 A 7. S5g - Open chromatin (ATAC-seq) 8. S5h - DNA methylation (snmC-seq2) Supplementary Table 6: Differential expression For each of the 116 consensus transcriptomic cell types, we performed differential expression (DE) analysis with respect to each of the other cell types. The table reports the top 50 conserved DE genes in each direction for ea [file 41586_2021_3500_MOESM4_ESM.zip › 2020-03-03645C-s4/Supplementary Table 9.xlsx]

## Sheet: RNA_consensus_Accession
cell_set_ accession	cell_set_ label	cell_set_ preferred_alias	cell_set_ aligned_alias	cell_set_ alias_assignee	cell_set_ alias_citation	cell_set_ structure	cell_set_ ontology_tag	taxonomy_id	broad_class	cell_count	cell_set_ short_name	cell_set_ color
CS202002013_1	RNAseq 001	Lamp5 Pax6		Zizhen Yao	10.1101/2020.02.29.970558	primary motor cortex	UBERON:0001384	CCN202002013	GABAergic	700	1	#DDACC9
CS202002013_2	RNAseq 002	Lamp5 Egln3_1		Zizhen Yao	10.1101/2020.02.29.970558	primary motor cortex	UBERON:0001384	CCN202002013	GABAergic	618	2	#FF88AD
CS202002013_3	RNAseq 003	Lamp5 Egln3_2		Zizhen Yao	10.1101/2020.02.29.970558	primary motor cortex	UBERON:0001384	CCN202002013	GABAergic	814	3	#DD8091
CS202002013_4	RNAseq 004	Lamp5 Egln3_3		Zizhen Yao	10.1101/2020.02.29.970558	primary motor cortex	UBERON:0001384	CCN202002013	GABAergic	1276	4	#F08E98
CS202002013_5	RNAseq 005	Lamp5 Pdlim5_1		Zizhen Yao	10.1101/2020.02.29.970558	primary motor cortex	UBERON:0001384	CCN202002013	GABAergic	1288	5	#FF7290
CS202002013_6	RNAseq 006	Lamp5 Pdlim5_2		Zizhen Yao	10.1101/2020.02.29.970558	primary motor cortex	UBERON:0001384	CCN202002013	GABAergic	2221	6	#FF8C97
CS202002013_7	RNAseq 007	Lamp5 Slc35d3		Zizhen Yao	10.1101/2020.02.29.970558	primary motor cortex	UBERON:0001384	CCN202002013	GABAergic	6850	7	#FFA388
CS202002013_8	RNAseq 008	Lamp5 Lhx6	Lamp5 Lhx6	Zizhen Yao	10.1101/2020.02.29.970558	primary motor cortex	UBERON:0001384	CCN202002013	GABAergic	633	8	#C77963
CS202002013_9	RNAseq 009	Sncg Col14a1		Zizhen Yao	10.1101/2020.02.29.970558	primary motor cortex	UBERON:0001384	CCN202002013	GABAergic	697	9	#7E0ACB
CS202002013_10	RNAseq 010	Sncg Slc17a8		Zizhen Yao	10.1101/2020.02.29.970558	primary motor cortex	UBERON:0001384	CCN202002013	GABAergic	498	10	#9440F3
CS202002013_11	RNAseq 011	Sncg Calb1_1		Zizhen Yao	10.1101/2020.02.29.970558	primary motor cortex	UBERON:0001384	CCN202002013	GABAergic	321	11	#9611B6
CS202002013_12	RNAseq 012	Sncg Calb1_2		Zizhen Yao	10.1101/2020.02.29.970558	primary motor cortex	UBERON:0001384	CCN202002013	GABAergic	175	12	#9900B3
CS202002013_13	RNAseq 013	Sncg Npy2r		Zizhen Yao	10.1101/2020.02.29.970558	primary motor cortex	UBERON:0001384	CCN202002013	GABAergic	863	13	#7A0099
CS202002013_14	RNAseq 014	Vip Sncg		Zizhen Yao	10.1101/2020.02.29.970558	primary motor cortex	UBERON:0001384	CCN202002013	GABAergic	546	14	#AA4DB5
CS202002013_15	RNAseq 015	Vip Serpinf1_1		Zizhen Yao	10.1101/2020.02.29.970558	primary motor cortex	UBERON:0001384	CCN202002013	GABAergic	254	15	#A720FF
CS202002013_16	RNAseq 016	Vip Serpinf1_2		Zizhen Yao	10.1101/2020.02.29.970558	primary motor cortex	UBERON:0001384	CCN202002013	GABAergic	855	16	#AB1DFF
CS202002013_17	RNAseq 017	Vip Serpinf1_3		Zizhen Yao	10.1101/2020.02.29.970558	primary motor cortex	UBERON:0001384	CCN202002013	GABAergic	315	17	#FF5FCD
CS202002013_18	RNAseq 018	Vip Htr1f		Zizhen Yao	10.1101/2020.02.29.970558	primary motor cortex	UBERON:0001384	CCN202002013	GABAergic	1940	18	#FF4DC1
CS202002013_19	RNAseq 019	Vip Gpc3		Zizhen Yao	10.1101/2020.02.29.970558	primary motor cortex	UBERON:0001384	CCN202002013	GABAergic	1518	19	#B09FFF
CS202002013_20	RNAseq 020	Vip C1ql1		Zizhen Yao	10.1101/2020.02.29.970558	primary motor cortex	UBERON:0001384	CCN202002013	GABAergic	1838	20	#BD3D9A
CS202002013_21	RNAseq 021	Vip Mybpc1_2		Zizhen Yao	10.1101/2020.02.29.970558	primary motor cortex	UBERON:0001384	CCN202002013	GABAergic	2361	22	#992E81
CS202002013_22	RNAseq 022	Vip Mybpc1_1		Zizhen Yao	10.1101/2020.02.29.970558	primary motor cortex	UBERON:0001384	CCN202002013	GABAergic	803	21	#F70CF3
CS202002013_23	RNAseq 023	Vip Chat_1		Zizhen Yao	10.1101/2020.02.29.970558	primary motor cortex	UBERON:0001384	CCN202002013	GABAergic	3350	24	#FF00FF
CS202002013_24	RNAseq 024	Vip Mybpc1_3		Zizhen Yao	10.1101/2020.02.29.970558	primary motor cortex	UBERON:0001384	CCN202002013	GABAergic	1064	23	#AB379C
CS202002013_25	RNAseq 025	Vip Chat_2		Zizhen Yao	10.1101/2020.02.29.970558	primary motor cortex	UBERON:0001384	CCN202002013	GABAergic	1060	25	#B3128A
CS202002013_26	RNAseq 026	Vip Igfbp6_1		Zizhen Yao	10.1101/2020.02.29.970558	primary motor cortex	UBERON:0001384	CCN202002013	GABAergic	963	26	#7779BF
CS202002013_27	RNAseq 027	Vip Igfbp6_2		Zizhen Yao	10.1101/2020.02.29.970558	primary motor cortex	UBERON:0001384	CCN202002013	GABAergic	816	27	#626EB8
CS202002013_28	RNAseq 028	Sst Chodl	Sst Chodl	Zizhen Yao	10.1101/2020.02.29.970558	primary motor cortex	UBERON:0001384	CCN202002013	GABAergic	876	28	#FFFF00
CS202002013_29	RNAseq 029	Sst Penk		Zizhen Yao	10.1101/2020.02.29.970558	primary motor cortex	UBERON:0001384	CCN202002013	GABAergic	497	29	#FF8011
CS202002013_30	RNAseq 030	Sst Myh8_1		Zizhen Yao	10.1101/2020.02.29.970558	primary motor cortex	UBERON:0001384	CCN202002013	GABAergic	3161	30	#FF9F2C
CS202002013_31	RNAseq 031	Sst Myh8_2		Zizhen Yao	10.1101/2020.02.29.970558	primary motor cortex	UBERON:0001384	CCN202002013	GABAergic	889	31	#FFB307
CS202002013_32	RNAseq 032	Sst Myh8_3		Zizhen Yao	10.1101/2020.02.29.970558	primary motor cortex	UBERON:0001384	CCN202002013	GABAergic	419	32	#FFBF09
CS202002013_33	RNAseq 033	Sst Htr1a		Zizhen Yao	10.1101/2020.02.29.970558	primary motor cortex	UBERON:0001384	CCN202002013	GABAergic	697	33	#BFAF00
CS202002013_34	RNAseq 034	Sst Etv1		Zizhen Yao	10.1101/2020.02.29.970558	primary motor cortex	UBERON:0001384	CCN202002013	GABAergic	290	34	#FFB22B
CS202002013_35	RNAseq 035	Sst Pvalb Etv1		Zizhen Yao	10.1101/2020.02.29.970558	primary motor cortex	UBERON:0001384	CCN202002013	GABAergic	342	35	#D9C566
CS202002013_36	RNAseq 036	Sst Crhr2_1		Zizhen Yao	10.1101/2020.02.29.970558	primary motor cortex	UBERON:0001384	CCN202002013	GABAergic	1657	36	#BE8652
CS202002013_37	RNAseq 037	Sst Crhr2_2		Zizhen Yao	10.1101/2020.02.29.970558	primary motor cortex	UBERON:0001384	CCN202002013	GABAergic	1130	37	#B0993C
CS202002013_38	RNAseq 038	Sst Hpse		Zizhen Yao	10.1101/2020.02.29.970558	primary motor cortex	UBERON:0001384	CCN202002013	GABAergic	1679	38	#CDB115
CS202002013_39	RNAseq 039	Sst Calb2		Zizhen Yao	10.1101/2020.02.29.970558	primary motor cortex	UBERON:0001384	CCN202002013	GABAergic	2365	39	#D2A328
CS202002013_40	RNAseq 040	Sst Pappa		Zizhen Yao	10.1101/2020.02.29.970558	primary motor cortex	UBERON:0001384	CCN202002013	GABAergic	16	41	#635821
CS202002013_41	RNAseq 041	Sst Pvalb Calb2		Zizhen Yao	10.1101/2020.02.29.970558	primary motor cortex	UBERON:0001384	CCN202002013	GABAergic	2175	40	#784F14
CS202002013_42	RNAseq 042	Sst C1ql3_1		Zizhen Yao	10.1101/2020.02.29.970558	primary motor cortex	UBERON:0001384	CCN202002013	GABAergic	716	42	#802600
CS202002013_43	RNAseq 043	Sst C1ql3_2		Zizhen Yao	10.1101/2020.02.29.970558	primary motor cortex	UBERON:0001384	CCN202002013	GABAergic	646	43	#8A2B1A
CS202002013_44	RNAseq 044	Sst Tac2		Zizhen Yao	10.1101/2020.02.29.970558	primary motor cortex	UBERON:0001384	CCN202002013	GABAergic	437	44	#804600
CS202002013_45	RNAseq 045	Sst Th_1		Zizhen Yao	10.1101/2020.02.29.970558	primary motor cortex	UBERON:0001384	CCN202002013	GABAergic	460	45	#8C6012
CS202002013_46	RNAseq 046	Sst Th_2		Zizhen Yao	10.1101/2020.02.29.970558	primary motor cortex	UBERON:0001384	CCN202002013	GABAergic	67	46	#A81111
CS202002013_47	RNAseq 047	Sst Th_3		Zizhen Yao	10.1101/2020.02.29.970558	primary motor cortex	UBERON:0001384	CCN202002013	GABAergic	275	47	#9B211B
CS202002013_48	RNAseq 048	Pvalb Gabrg1		Zizhen Yao	10.1101/2020.02.29.970558	primary motor cortex	UBERON:0001384	CCN202002013	GABAergic	812	48	#ED4C50
CS202002013_49	RNAseq 049	Pvalb Egfem1		Zizhen Yao	10.1101/2020.02.29.970558	primary motor cortex	UBERON:0001384	CCN202002013	GABAergic	544	49	#C05661
CS202002013_50	RNAseq 050	Pvalb Gpr149		Zizhen Yao	10.1101/2020.02.29.970558	primary motor cortex	UBERON:0001384	CCN202002013	GABAergic	2007	50	#E62A5D
CS202002013_51	RNAseq 051	Pvalb Kank4		Zizhen Yao	10.1101/2020.02.29.970558	primary motor cortex	UBERON:0001384	CCN202002013	GABAergic	1633	51	#BC4B11
CS202002013_52	RNAseq 052	Pvalb Calb1_1		Zizhen Yao	10.1101/2020.02.29.970558	primary motor cortex	UBERON:0001384	CCN202002013	GABAergic	448	52	#B6411E
CS202002013_53	RNAseq 053	Pvalb Calb1_2		Zizhen Yao	10.1101/2020.02.29.970558	primary motor cortex	UBERON:0001384	CCN202002013	GABAergic	1981	53	#BC2D71
CS202002013_54	RNAseq 054	Pvalb Reln		Zizhen Yao	10.1101/2020.02.29.970558	primary motor cortex	UBERON:0001384	CCN202002013	GABAergic	5706	54	#9C4165
CS202002013_55	RNAseq 055	Pvalb Il1rapl2		Zizhen Yao	10.1101/2020.02.29.970558	primary motor cortex	UBERON:0001384	CCN202002013	GABAergic	4216	55	#BC2C41
CS202002013_56	RNAseq 056	Pvalb Vipr2_1		Zizhen Yao	10.1101/2020.02.29.970558	primary motor cortex	UBERON:0001384	CCN202002013	GABAergic	15	56	#FF197F
CS202002013_57	RNAseq 057	Pvalb Vipr2_2		Zizhen Yao	10.1101/2020.02.29.970558	primary motor cortex	UBERON:0001384	CCN202002013	GABAergic	575	57	#F4358B
CS202002013_58	RNAseq 058	L2/3 IT_1		Zizhen Yao	10.1101/2020.02.29.970558	primary motor cortex	UBERON:0001384	CCN202002013	Glutamatergic	2957	58	#00FF34
CS202002013_59	RNAseq 059	L2/3 IT_2		Zizhen Yao	10.1101/2020.02.29.970558	primary motor cortex	UBERON:0001384	CCN202002013	Glutamatergic	4920	59	#07D945
CS202002013_60	RNAseq 060	L2/3 IT_3		Zizhen Yao	10.1101/2020.02.29.970558	primary motor cortex	UBERON:0001384	CCN202002013	Glutamatergic	63878	60	#2EB934
CS202002013_61	RNAseq 061	L4/5 IT_1		Zizhen Yao	10.1101/2020.02.29.970558	primary motor cortex	UBERON:0001384	CCN202002013	Glutamatergic	58919	61	#09CCC6
CS202002013_62	RNAseq 062	L4/5 IT_2		Zizhen Yao	10.1101/2020.02.29.970558	primary motor cortex	UBERON:0001384	CCN202002013	Glutamatergic	40701	62	#52B8AA
CS202002013_63	RNAseq 063	L5 IT_1		Zizhen Yao	10.1101/2020.02.29.970558	primary motor cortex	UBERON:0001384	CCN202002013	Glutamatergic	27870	63	#0D5D7E
CS202002013_64	RNAseq 064	L5 IT_2		Zizhen Yao	10.1101/2020.02.29.970558	primary motor cortex	UBERON:0001384	CCN202002013	Glutamatergic	837	64	#0B77A5
CS202002013_65	RNAseq 065	L5 IT_3		Zizhen Yao	10.1101/2020.02.29.970558	primary motor cortex	UBERON:0001384	CCN202002013	Glutamatergic	5710	65	#0B8AA5
CS202002013_66	RNAseq 066	L5 IT_4		Zizhen Yao	10.1101/2020.02.29.970558	primary motor cortex	UBERON:0001384	CCN202002013	Glutamatergic	14587	66	#0A75B1
CS202002013_67	RNAseq 067	L6 IT_1		Zizhen Yao	10.1101/2020.02.29.970558	primary motor cortex	UBERON:0001384	CCN202002013	Glutamatergic	6355	67	#B2AD23
CS202002013_68	RNAseq 068	L6 IT_2		Zizhen Yao	10.1101/2020.02.29.970558	primary motor cortex	UBERON:0001384	CCN202002013	Glutamatergic	14255	68	#81791F
CS202002013_69	RNAseq 069	L6 IT Car3	L6 IT Car3	Zizhen Yao	10.1101/2020.02.29.970558	primary motor cortex	UBERON:0001384	CCN202002013	Glutamatergic	1057	69	#5100FF
CS202002013_70	RNAseq 070	L5 ET_1		Zizhen Yao	10.1101/2020.02.29.970558	primary motor cortex	UBERON:0001384	CCN202002013	Glutamatergic	5799	70	#58D2C1
CS202002013_71	RNAseq 071	L5 ET_2		Zizhen Yao	10.1101/2020.02.29.970558	primary motor cortex	UBERON:0001384	CCN202002013	Glutamatergic	1211	71	#4A9F93
CS202002013_72	RNAseq 072	L5 ET_3		Zizhen Yao	10.1101/2020.02.29.970558	primary motor cortex	UBERON:0001384	CCN202002013	Glutamatergic	760	72	#4EAC9C
CS202002013_73	RNAseq 073	L5 ET_4		Zizhen Yao	10.1101/2020.02.29.970558	primary motor cortex	UBERON:0001384	CCN202002013	Glutamatergic	1855	73	#52B4B8
CS202002013_74	RNAseq 074	L5/6 NP CT		Zizhen Yao	10.1101/2020.02.29.970558	primary motor cortex	UBERON:0001384	CCN202002013	Glutamatergic	614	77	#1AAB99
CS202002013_75	RNAseq 075	L6 CT Gpr139		Zizhen Yao	10.1101/2020.02.29.970558	primary motor cortex	UBERON:0001384	CCN202002013	Glutamatergic	558	78	#168577
CS202002013_76	RNAseq 076	L6 CT Cpa6		Zizhen Yao	10.1101/2020.02.29.970558	primary motor cortex	UBERON:0001384	CCN202002013	Glutamatergic	63938	79	#338C5E
CS202002013_77	RNAseq 077	L6 CT Grp		Zizhen Yao	10.1101/2020.02.29.970558	primary motor cortex	UBERON:0001384	CCN202002013	Glutamatergic	1877	80	#2FBCE5
CS202002013_78	RNAseq 078	L6 CT Pou3f2		Zizhen Yao	10.1101/2020.02.29.970558	primary motor cortex	UBERON:0001384	CCN202002013	Glutamatergic	7233	81	#3E766C
CS202002013_79	RNAseq 079	L6 CT Kit_1		Zizhen Yao	10.1101/2020.02.29.970558	primary motor cortex	UBERON:0001384	CCN202002013	Glutamatergic	565	82	#516B78
CS202002013_80	RNAseq 080	L6 CT Kit_2		Zizhen Yao	10.1101/2020.02.29.970558	primary motor cortex	UBERON:0001384	CCN202002013	Glutamatergic	31	83	#557361
CS202002013_81	RNAseq 081	L6b Col6a1		Zizhen Yao	10.1101/2020.02.29.970558	primary motor cortex	UBERON:0001384	CCN202002013	Glutamatergic	1723	84	#69419D
CS202002013_82	RNAseq 082	L6b Shisa6_1		Zizhen Yao	10.1101/2020.02.29.970558	primary motor cortex	UBERON:0001384	CCN202002013	Glutamatergic	1217	85	#46306A
CS202002013_83	RNAseq 083	L6b Shisa6_2		Zizhen Yao	10.1101/2020.02.29.970558	primary motor cortex	UBERON:0001384	CCN202002013	Glutamatergic	1900	86	#464576
CS202002013_84	RNAseq 084	L6b Ror1		Zizhen Yao	10.1101/2020.02.29.970558	primary motor cortex	UBERON:0001384	CCN202002013	Glutamatergic	3046	87	#7044AA
CS202002013_85	RNAseq 085	L6b Kcnip1		Zizhen Yao	10.1101/2020.02.29.970558	primary motor cortex	UBERON:0001384	CCN202002013	Glutamatergic	311	88	#573D90
CS202002013_86	RNAseq 086	L5/6 NP_1		Zizhen Yao	10.1101/2020.02.29.970558	primary motor cortex	UBERON:0001384	CCN202002013	Glutamatergic	2855	74	#48CB80
CS202002013_87	RNAseq 087	L5/6 NP_2		Zizhen Yao	10.1101/2020.02.29.970558	primary motor cortex	UBERON:0001384	CCN202002013	Glutamatergic	3070	75	#3C78BC
CS202002013_88	RNAseq 088	L5/6 NP_3		Zizhen Yao	10.1101/2020.02.29.970558	primary motor cortex	UBERON:0001384	CCN202002013	Glutamatergic	8248	76	#47867A
CS202002013_89	RNAseq 089	Meis2		Zizhen Yao	10.1101/2020.02.29.970558	primary motor cortex	UBERON:0001384	CCN202002013	GABAergic	50	89	#C60C0F
CS202002013_90	RNAseq 090	Meis2_Top2a		Zizhen Yao	10.1101/2020.02.29.970558	primary motor cortex	UBERON:0001384	CCN202002013	GABAergic	47	90	#931010
CS202002013_91	RNAseq 091	OPC Pdgfra	OPC	Zizhen Yao	10.1101/2020.02.29.970558	primary motor cortex	UBERON:0001384	CCN202002013	Non-neuronal	5234	94	#2E3E39
CS202002013_92	RNAseq 092	Astro_Top2a		Zizhen Yao	10.1101/2020.02.29.970558	primary motor cortex	UBERON:0001384	CCN202002013	Non-neuronal	81	91	#332F26
CS202002013_93	RNAseq 093	Astro Aqp4_Gfap		Zizhen Yao	10.1101/2020.02.29.970558	primary motor cortex	UBERON:0001384	CCN202002013	Non-neuronal	1739	92	#5A503F
CS202002013_94	RNAseq 094	Astro Aqp4_Slc7a10		Zizhen Yao	10.1101/2020.02.29.970558	primary motor cortex	UBERON:0001384	CCN202002013	Non-neuronal	17606	93	#8D7C5D
CS202002013_95	RNAseq 095	Oligo Enpp6_1		Zizhen Yao	10.1101/2020.02.29.970558	primary motor cortex	UBERON:0001384	CCN202002013	Non-neuronal	159	95	#374A45
CS202002013_96	RNAseq 096	Oligo Enpp6_2		Zizhen Yao	10.1101/2020.02.29.970558	primary motor cortex	UBERON:0001384	CCN202002013	Non-neuronal	355	96	#5E8A79
CS202002013_97	RNAseq 097	Oligo Enpp6_3		Zizhen Yao	10.1101/2020.02.29.970558	primary motor cortex	UBERON:0001384	CCN202002013	Non-neuronal	105	97	#3F574E
CS202002013_98	RNAseq 098	Oligo Enpp6_4		Zizhen Yao	10.1101/2020.02.29.970558	primary motor cortex	UBERON:0001384	CCN202002013	Non-neuronal	175	98	#65978A
CS202002013_99	RNAseq 099	Oligo Opalin_1		Zizhen Yao	10.1101/2020.02.29.970558	primary motor cortex	UBERON:0001384	CCN202002013	Non-neuronal	4157	99	#474662
CS202002013_100	RNAseq 100	Oligo Opalin_2		Zizhen Yao	10.1101/2020.02.29.970558	primary motor cortex	UBERON:0001384	CCN202002013	Non-neuronal	15272	100	#6CA491
CS202002013_101	RNAseq 101	Oligo Opalin_3		Zizhen Yao	10.1101/2020.02.29.970558	primary motor cortex	UBERON:0001384	CCN202002013	Non-neuronal	939	101	#4F7165
CS202002013_102	RNAseq 102	Oligo Opalin_4		Zizhen Yao	10.1101/2020.02.29.970558	primary motor cortex	UBERON:0001384	CCN202002013	Non-neuronal	649	102	#72B09C
CS202002013_103	RNAseq 103	Endo	Endothelial	Zizhen Yao	10.1101/2020.02.29.970558	primary motor cortex	UBERON:0001384	CCN202002013	Non-neuronal	3481	103	#8D6A62
CS202002013_104	RNAseq 104	VLMC_1		Zizhen Yao	10.1101/2020.02.29.970558	primary motor cortex	UBERON:0001384	CCN202002013	Non-neuronal	169	104	#3B3F32
CS202002013_105	RNAseq 105	VLMC_2		Zizhen Yao	10.1101/2020.02.29.970558	primary motor cortex	UBERON:0001384	CCN202002013	Non-neuronal	977	105	#697255
CS202002013_106	RNAseq 106	VLMC_3		Zizhen Yao	10.1101/2020.02.29.970558	primary motor cortex	UBERON:0001384	CCN202002013	Non-neuronal	226	106	#535944
CS202002013_107	RNAseq 107	VLMC_4		Zizhen Yao	10.1101/2020.02.29.970558	primary motor cortex	UBERON:0001384	CCN202002013	Non-neuronal	157	107	#535945
CS202002013_108	RNAseq 108	VLMC_5		Zizhen Yao	10.1101/2020.02.29.970558	primary motor cortex	UBERON:0001384	CCN202002013	Non-neuronal	594	108	#535946
CS202002013_109	RNAseq 109	VLMC_6		Zizhen Yao	10.1101/2020.02.29.970558	primary motor cortex	UBERON:0001384	CCN202002013	Non-neuronal	161	109	#535947
CS202002013_110	RNAseq 110	VLMC_7		Zizhen Yao	10.1101/2020.02.29.970558	primary motor cortex	UBERON:0001384	CCN202002013	Non-neuronal	81	110	#535948
CS202002013_111	RNAseq 111	SMC	SMC	Zizhen Yao	10.1101/2020.02.29.970558	primary motor cortex	UBERON:0001384	CCN202002013	Non-neuronal	55	111	#A6906F
CS202002013_112	RNAseq 112	Peri	Pericyte	Zizhen Yao	10.1101/2020.02.29.970558	primary motor cortex	UBERON:0001384	CCN202002013	Non-neuronal	1532	112	#A77C70
CS202002013_113	RNAseq 113	Micro	Microglia	Zizhen Yao	10.1101/2020.02.29.970558	primary motor cortex	UBERON:0001384	CCN202002013	Non-neuronal	8110	113	#6E7C6F
CS202002013_114	RNAseq 114	PVM_1		Zizhen Yao	10.1101/2020.02.29.970558	primary motor cortex	UBERON:0001384	CCN202002013	Non-neuronal	323	114	#8BA38D
CS202002013_115	RNAseq 115	PVM_2		Zizhen Yao	10.1101/2020.02.29.970558	primary motor cortex	UBERON:0001384	CCN202002013	Non-neuronal	30	115	#73967F
CS202002013_116	RNAseq 116	PVM_3		Zizhen Yao	10.1101/2020.02.29.970558	primary motor cortex	UBERON:0001384	CCN202002013	Non-neuronal	23	116	#709F6D

## Sheet: Multimodal_SCF_accession
cell_set_ accession	cell_set_ label	cell_set_ preferred_alias	cell_set_ aligned_alias	cell_set_ additional_aliases	cell_set_ alias_assignee	cell_set_ alias_citation	cell_set_ structure	cell_set_ ontology_tag	taxonomy_id	cell_set_ color	cell_set_ short_name	cell_set_ resolution
CS202002011_1	SCF 001	L2/3 IT (1)		SCF-ENS2-C4_1_1	Eran Mukamel	10.1101/2020.02.29.970558	primary motor cortex	UBERON:0001384	CCN202002011	#6F836B	4_1_1	Level 2
CS202002011_2	SCF 002	L2/3 IT (2)		SCF-ENS2-C4_1_2	Eran Mukamel	10.1101/2020.02.29.970558	primary motor cortex	UBERON:0001384	CCN202002011	#6F836B	4_1_2	Level 2
CS202002011_3	SCF 003	L2/3 IT (3)		SCF-ENS2-C4_2_1	Eran Mukamel	10.1101/2020.02.29.970558	primary motor cortex	UBERON:0001384	CCN202002011	#6F836B	4_2_1	Level 2
CS202002011_4	SCF 004	L2/3 IT (4)		SCF-ENS2-C4_2_2	Eran Mukamel	10.1101/2020.02.29.970558	primary motor cortex	UBERON:0001384	CCN202002011	#6F836B	4_2_2	Level 2
CS202002011_5	SCF 005	L2/3 IT (5)		SCF-ENS2-C4_2_3	Eran Mukamel	10.1101/2020.02.29.970558	primary motor cortex	UBERON:0001384	CCN202002011	#6F836B	4_2_3	Level 2
CS202002011_6	SCF 006	L4/5 IT (1)		SCF-ENS2-C1_1_1	Eran Mukamel	10.1101/2020.02.29.970558	primary motor cortex	UBERON:0001384	CCN202002011	#3CBC78	1_1_1	Level 2
CS202002011_7	SCF 007	L4/5 IT (2)		SCF-ENS2-C1_2_1	Eran Mukamel	10.1101/2020.02.29.970558	primary motor cortex	UBERON:0001384	CCN202002011	#3CBC45	1_2_1	Level 2
CS202002011_8	SCF 008	L4/5 IT (3)		SCF-ENS2-C1_2_2	Eran Mukamel	10.1101/2020.02.29.970558	primary motor cortex	UBERON:0001384	CCN202002011	#5DDB65	1_2_2	Level 2
CS202002011_9	SCF 009	L5 IT (1)		SCF-ENS2-C3_1_2	Eran Mukamel	10.1101/2020.02.29.970558	primary motor cortex	UBERON:0001384	CCN202002011	#00CF1E	3_1_2	Level 2
CS202002011_10	SCF 010	L5 IT (2)		SCF-ENS2-C3_2_1	Eran Mukamel	10.1101/2020.02.29.970558	primary motor cortex	UBERON:0001384	CCN202002011	#00CF1E	3_2_1	Level 2
CS202002011_11	SCF 011	L5 IT (3)		SCF-ENS2-C3_2_2	Eran Mukamel	10.1101/2020.02.29.970558	primary motor cortex	UBERON:0001384	CCN202002011	#00CF1E	3_2_2	Level 2
CS202002011_12	SCF 012	L6 IT	L6 IT	SCF-ENS2-C3_1_1	Eran Mukamel	10.1101/2020.02.29.970558	primary motor cortex	UBERON:0001384	CCN202002011	#3CBC92	3_1_1	Level 2
CS202002011_13	SCF 013	L6 IT Car3	L6 IT Car3	SCF-ENS2-C3_3_1	Eran Mukamel	10.1101/2020.02.29.970558	primary motor cortex	UBERON:0001384	CCN202002011	#5100FF	3_3_1	Level 2
CS202002011_14	SCF 014	L5 ET (1)		SCF-ENS2-C9_1_1	Eran Mukamel	10.1101/2020.02.29.970558	primary motor cortex	UBERON:0001384	CCN202002011	#53A367	9_1_1	Level 2
CS202002011_15	SCF 015	L5 ET (2)		SCF-ENS2-C9_2_1	Eran Mukamel	10.1101/2020.02.29.970558	primary motor cortex	UBERON:0001384	CCN202002011	#5D8E76	9_2_1	Level 2
CS202002011_16	SCF 016	L5 ET (3)		SCF-ENS2-C9_2_2	Eran Mukamel	10.1101/2020.02.29.970558	primary motor cortex	UBERON:0001384	CCN202002011	#518C7F	9_2_2	Level 2
CS202002011_17	SCF 017	L6 CT Cpa6 (1)		SCF-ENS2-C2_1_1	Eran Mukamel	10.1101/2020.02.29.970558	primary motor cortex	UBERON:0001384	CCN202002011	#338C5E	2_1_1	Level 2
CS202002011_18	SCF 018	L6 CT Cpa6 (2)		SCF-ENS2-C2_1_2	Eran Mukamel	10.1101/2020.02.29.970558	primary motor cortex	UBERON:0001384	CCN202002011	#338C5E	2_1_2	Level 2
CS202002011_19	SCF 019	L6 CT Cpa6 (3)		SCF-ENS2-C2_2_1	Eran Mukamel	10.1101/2020.02.29.970558	primary motor cortex	UBERON:0001384	CCN202002011	#338C5E	2_2_1	Level 2
CS202002011_20	SCF 020	L6 CT Cpa6 (4)		SCF-ENS2-C2_2_2	Eran Mukamel	10.1101/2020.02.29.970558	primary motor cortex	UBERON:0001384	CCN202002011	#338C5E	2_2_2	Level 2
CS202002011_21	SCF 021	L6 CT Gpr139		SCF-ENS2-C2_2_3	Eran Mukamel	10.1101/2020.02.29.970558	primary motor cortex	UBERON:0001384	CCN202002011	#168577	2_2_3	Level 2
CS202002011_22	SCF 022	L6 CT Cpa6 (5)		SCF-ENS2-C2_2_4	Eran Mukamel	10.1101/2020.02.29.970558	primary motor cortex	UBERON:0001384	CCN202002011	#338C5E	2_2_4	Level 2
CS202002011_23	SCF 023	L6 CT Nxph2 Pou3f2 (1)		SCF-ENS2-C2_3_1	Eran Mukamel	10.1101/2020.02.29.970558	primary motor cortex	UBERON:0001384	CCN202002011	#3E766C	2_3_1	Level 2
CS202002011_24	SCF 024	L6 CT Nxph2 Pou3f2 (2)		SCF-ENS2-C2_3_2	Eran Mukamel	10.1101/2020.02.29.970558	primary motor cortex	UBERON:0001384	CCN202002011	#3E766C	2_3_2	Level 2
CS202002011_25	SCF 025	L6 CT Nxph2 Kit		SCF-ENS2-C2_3_3	Eran Mukamel	10.1101/2020.02.29.970558	primary motor cortex	UBERON:0001384	CCN202002011	#516B78	2_3_3	Level 2
CS202002011_26	SCF 026	L5 NP Trh		SCF-ENS2-C7_1_2	Eran Mukamel	10.1101/2020.02.29.970558	primary motor cortex	UBERON:0001384	CCN202002011	#4D6577	7_1_2	Level 2
CS202002011_27	SCF 027	L5 NP Slc17a8 (2)		SCF-ENS2-C7_2_1	Eran Mukamel	10.1101/2020.02.29.970558	primary motor cortex	UBERON:0001384	CCN202002011	#3C78BC	7_2_1	Level 2
CS202002011_28	SCF 028	L5 NP Slc17a8 (1)		SCF-ENS2-C7_2_2	Eran Mukamel	10.1101/2020.02.29.970558	primary motor cortex	UBERON:0001384	CCN202002011	#3C78BC	7_2_2	Level 2
CS202002011_29	SCF 029	L6 NP Trh		SCF-ENS2-C7_1_1	Eran Mukamel	10.1101/2020.02.29.970558	primary motor cortex	UBERON:0001384	CCN202002011	#47867A	7_1_1	Level 2
CS202002011_30	SCF 030	L6b Shisa6 (1)		SCF-ENS2-C8_1_1	Eran Mukamel	10.1101/2020.02.29.970558	primary motor cortex	UBERON:0001384	CCN202002011	#2B9880	8_1_1	Level 2
CS202002011_31	SCF 031	L6b Shisa6 (2)		SCF-ENS2-C8_1_2	Eran Mukamel	10.1101/2020.02.29.970558	primary motor cortex	UBERON:0001384	CCN202002011	#207A66	8_1_2	Level 2
CS202002011_32	SCF 032	L6b Ror1		SCF-ENS2-C8_2_1	Eran Mukamel	10.1101/2020.02.29.970558	primary motor cortex	UBERON:0001384	CCN202002011	#09564C	8_2_1	Level 2
CS202002011_33	SCF 033	L6b Kcnip1 (2)		SCF-ENS2-C8_3_1	Eran Mukamel	10.1101/2020.02.29.970558	primary motor cortex	UBERON:0001384	CCN202002011	#3B4670	8_3_1	Level 2
CS202002011_34	SCF 034	L6b Kcnip1 (1)		SCF-ENS2-C8_3_2	Eran Mukamel	10.1101/2020.02.29.970558	primary motor cortex	UBERON:0001384	CCN202002011	#335280	8_3_2	Level 2
CS202002011_35	SCF 035	Pvalb Reln		SCF-ENS2-C5_1_1	Eran Mukamel	10.1101/2020.02.29.970558	primary motor cortex	UBERON:0001384	CCN202002011	#BC2D71	5_1_1	Level 2
CS202002011_36	SCF 036	Pvalb Calb1		SCF-ENS2-C5_1_2	Eran Mukamel	10.1101/2020.02.29.970558	primary motor cortex	UBERON:0001384	CCN202002011	#BC4B11	5_1_2	Level 2
CS202002011_37	SCF 037	Pvalb Gabrg1		SCF-ENS2-C5_4_1	Eran Mukamel	10.1101/2020.02.29.970558	primary motor cortex	UBERON:0001384	CCN202002011	#ED4C50	5_4_1	Level 2
CS202002011_38	SCF 038	Pvalb Vipr2	Chandelier	SCF-ENS2-C5_5_1	Eran Mukamel	10.1101/2020.02.29.970558	primary motor cortex	UBERON:0001384	CCN202002011	#FF197F	5_5_1	Level 2
CS202002011_39	SCF 039	Sst Myh8		SCF-ENS2-C5_2_1	Eran Mukamel	10.1101/2020.02.29.970558	primary motor cortex	UBERON:0001384	CCN202002011	#FF9F2C	5_2_1	Level 2
CS202002011_40	SCF 040	Sst Crhr2 (1)		SCF-ENS2-C5_2_2	Eran Mukamel	10.1101/2020.02.29.970558	primary motor cortex	UBERON:0001384	CCN202002011	#BE8652	5_2_2	Level 2
CS202002011_41	SCF 041	Sst Crhr2 (2)		SCF-ENS2-C5_2_3	Eran Mukamel	10.1101/2020.02.29.970558	primary motor cortex	UBERON:0001384	CCN202002011	#B0993C	5_2_3	Level 2
CS202002011_42	SCF 042	Sst Calb2		SCF-ENS2-C5_3_1	Eran Mukamel	10.1101/2020.02.29.970558	primary motor cortex	UBERON:0001384	CCN202002011	#D2A328	5_3_1	Level 2
CS202002011_43	SCF 043	Sst Hspe		SCF-ENS2-C5_3_2	Eran Mukamel	10.1101/2020.02.29.970558	primary motor cortex	UBERON:0001384	CCN202002011	#CDB115	5_3_2	Level 2
CS202002011_44	SCF 044	Sst Chodl	Sst Chodl	SCF-ENS2-C10_1_1	Eran Mukamel	10.1101/2020.02.29.970558	primary motor cortex	UBERON:0001384	CCN202002011	#FFFF00	10_1_1	Level 2
CS202002011_45	SCF 045	Lamp5 Slc35d3		SCF-ENS2-C6_2_1	Eran Mukamel	10.1101/2020.02.29.970558	primary motor cortex	UBERON:0001384	CCN202002011	#FFA388	6_2_1	Level 2
CS202002011_46	SCF 046	Lamp5 Pdlim5		SCF-ENS2-C6_4_1	Eran Mukamel	10.1101/2020.02.29.970558	primary motor cortex	UBERON:0001384	CCN202002011	#FF7290	6_4_1	Level 2
CS202002011_47	SCF 047	Lamp5 Pax6		SCF-ENS2-C6_4_2	Eran Mukamel	10.1101/2020.02.29.970558	primary motor cortex	UBERON:0001384	CCN202002011	#DDACC9	6_4_2	Level 2
CS202002011_48	SCF 048	Lamp5 Lhx6	Lamp5 Lhx6	SCF-ENS2-C6_6_1	Eran Mukamel	10.1101/2020.02.29.970558	primary motor cortex	UBERON:0001384	CCN202002011	#C77963	6_6_1	Level 2
CS202002011_49	SCF 049	Sncg Col14a1		SCF-ENS2-C6_5_1	Eran Mukamel	10.1101/2020.02.29.970558	primary motor cortex	UBERON:0001384	CCN202002011	#7E0ACB	6_5_1	Level 2
CS202002011_50	SCF 050	Sncg Npy2r		SCF-ENS2-C6_5_3	Eran Mukamel	10.1101/2020.02.29.970558	primary motor cortex	UBERON:0001384	CCN202002011	#7A0099	6_5_3	Level 2
CS202002011_51	SCF 051	Vip Serpinf1		SCF-ENS2-C6_5_2	Eran Mukamel	10.1101/2020.02.29.970558	primary motor cortex	UBERON:0001384	CCN202002011	#AB1DFF	6_5_2	Level 2
CS202002011_52	SCF 052	Vip Chat		SCF-ENS2-C6_1_1	Eran Mukamel	10.1101/2020.02.29.970558	primary motor cortex	UBERON:0001384	CCN202002011	#FF00FF	6_1_1	Level 2
CS202002011_53	SCF 053	Vip Crispld2		SCF-ENS2-C6_1_2	Eran Mukamel	10.1101/2020.02.29.970558	primary motor cortex	UBERON:0001384	CCN202002011	#992E81	6_1_2	Level 2
CS202002011_54	SCF 054	Vip Gpc3		SCF-ENS2-C6_3_1	Eran Mukamel	10.1101/2020.02.29.970558	primary motor cortex	UBERON:0001384	CCN202002011	#B09FFF	6_3_1	Level 2
CS202002011_55	SCF 055	Vip Htr1f		SCF-ENS2-C6_3_2	Eran Mukamel	10.1101/2020.02.29.970558	primary motor cortex	UBERON:0001384	CCN202002011	#FF4DC1	6_3_2	Level 2
CS202002011_56	SCF 056	Vip Igfbp6		SCF-ENS2-C6_3_3	Eran Mukamel	10.1101/2020.02.29.970558	primary motor cortex	UBERON:0001384	CCN202002011	#7779BF	6_3_3	Level 2
CS202002011_57	SCF 057	L2/3 IT (1_2)		SCF-ENS1-C4_1	Eran Mukamel	10.1101/2020.02.29.970558	primary motor cortex	UBERON:0001384	CCN202002011	#6F836B	4_1	Level 1
CS202002011_58	SCF 058	L2/3 IT (3_5)		SCF-ENS1-C4_2	Eran Mukamel	10.1101/2020.02.29.970558	primary motor cortex	UBERON:0001384	CCN202002011	#6F836B	4_2	Level 1
CS202002011_59	SCF 059	L4/5 IT (1)		SCF-ENS1-C1_1	Eran Mukamel	10.1101/2020.02.29.970558	primary motor cortex	UBERON:0001384	CCN202002011	#3CBC78	1_1	Level 1
CS202002011_60	SCF 060	L4/5 IT (2_3)		SCF-ENS1-C1_2	Eran Mukamel	10.1101/2020.02.29.970558	primary motor cortex	UBERON:0001384	CCN202002011	#3CBC45	1_2	Level 1
CS202002011_61	SCF 061	L5 IT		SCF-ENS1-C3_2	Eran Mukamel	10.1101/2020.02.29.970558	primary motor cortex	UBERON:0001384	CCN202002011	#00CF1E	3_2	Level 1
CS202002011_62	SCF 062	L6(5) IT		SCF-ENS1-C3_1	Eran Mukamel	10.1101/2020.02.29.970558	primary motor cortex	UBERON:0001384	CCN202002011	#3CBC92	3_1	Level 1
CS202002011_63	SCF 063	L6 IT Car3		SCF-ENS1-C3_3	Eran Mukamel	10.1101/2020.02.29.970558	primary motor cortex	UBERON:0001384	CCN202002011	#5100FF	3_3	Level 1
CS202002011_64	SCF 064	L5 ET (1)		SCF-ENS1-C9_1	Eran Mukamel	10.1101/2020.02.29.970558	primary motor cortex	UBERON:0001384	CCN202002011	#53A367	9_1	Level 1
CS202002011_65	SCF 065	L5 ET (2_3)		SCF-ENS1-C9_2	Eran Mukamel	10.1101/2020.02.29.970558	primary motor cortex	UBERON:0001384	CCN202002011	#5D8E76	9_2	Level 1
CS202002011_66	SCF 066	L6 CT Cpa6		SCF-ENS1-C2_1	Eran Mukamel	10.1101/2020.02.29.970558	primary motor cortex	UBERON:0001384	CCN202002011	#338C5E	2_1	Level 1
CS202002011_67	SCF 067	L6 CT Cpa6_Gpr139		SCF-ENS1-C2_2	Eran Mukamel	10.1101/2020.02.29.970558	primary motor cortex	UBERON:0001384	CCN202002011	#338C5E	2_2	Level 1
CS202002011_68	SCF 068	L6 CT Nxph2		SCF-ENS1-C2_3	Eran Mukamel	10.1101/2020.02.29.970558	primary motor cortex	UBERON:0001384	CCN202002011	#3E766C	2_3	Level 1
CS202002011_69	SCF 069	L5/6 NP		SCF-ENS1-C7_1	Eran Mukamel	10.1101/2020.02.29.970558	primary motor cortex	UBERON:0001384	CCN202002011	#47867A	7_1	Level 1
CS202002011_70	SCF 070	L5 NP Slc17a8		SCF-ENS1-C7_2	Eran Mukamel	10.1101/2020.02.29.970558	primary motor cortex	UBERON:0001384	CCN202002011	#3C78BC	7_2	Level 1
CS202002011_71	SCF 071	L6b Shisa6		SCF-ENS1-C8_1	Eran Mukamel	10.1101/2020.02.29.970558	primary motor cortex	UBERON:0001384	CCN202002011	#2B9880	8_1	Level 1
CS202002011_72	SCF 072	L6b Ror1		SCF-ENS1-C8_2	Eran Mukamel	10.1101/2020.02.29.970558	primary motor cortex	UBERON:0001384	CCN202002011	#09564C	8_2	Level 1
CS202002011_73	SCF 073	L6b Kcnip1		SCF-ENS1-C8_3	Eran Mukamel	10.1101/2020.02.29.970558	primary motor cortex	UBERON:0001384	CCN202002011	#3B4670	8_3	Level 1
CS202002011_74	SCF 074	Pvalb Reln_Calb1		SCF-ENS1-C5_1	Eran Mukamel	10.1101/2020.02.29.970558	primary motor cortex	UBERON:0001384	CCN202002011	#BC2D71	5_1	Level 1
CS202002011_75	SCF 075	Pvalb Gabrg1		SCF-ENS1-C5_4	Eran Mukamel	10.1101/2020.02.29.970558	primary motor cortex	UBERON:0001384	CCN202002011	#ED4C50	5_4	Level 1
CS202002011_76	SCF 076	Pvalb Vipr2		SCF-ENS1-C5_5	Eran Mukamel	10.1101/2020.02.29.970558	primary motor cortex	UBERON:0001384	CCN202002011	#FF197F	5_5	Level 1
CS202002011_77	SCF 077	Sst Myh8_Crhr2		SCF-ENS1-C5_2	Eran Mukamel	10.1101/2020.02.29.970558	primary motor cortex	UBERON:0001384	CCN202002011	#FF9F2C	5_2	Level 1
CS202002011_78	SCF 078	Sst Calb2_Hspe		SCF-ENS1-C5_3	Eran Mukamel	10.1101/2020.02.29.970558	primary motor cortex	UBERON:0001384	CCN202002011	#D2A328	5_3	Level 1
CS202002011_79	SCF 079	Sst Chodl		SCF-ENS1-C10_1	Eran Mukamel	10.1101/2020.02.29.970558	primary motor cortex	UBERON:0001384	CCN202002011	#FFFF00	10_1	Level 1
CS202002011_80	SCF 080	Lamp5 Slc35d3		SCF-ENS1-C6_2	Eran Mukamel	10.1101/2020.02.29.970558	primary motor cortex	UBERON:0001384	CCN202002011	#FFA388	6_2	Level 1
CS202002011_81	SCF 081	Lamp5 Pdlim5_Pax6		SCF-ENS1-C6_4	Eran Mukamel	10.1101/2020.02.29.970558	primary motor cortex	UBERON:0001384	CCN202002011	#FF7290	6_4	Level 1
CS202002011_82	SCF 082	Lamp5 Lhx6		SCF-ENS1-C6_6	Eran Mukamel	10.1101/2020.02.29.970558	primary motor cortex	UBERON:0001384	CCN202002011	#C77963	6_6	Level 1
CS202002011_83	SCF 083	Sncg		SCF-ENS1-C6_5	Eran Mukamel	10.1101/2020.02.29.970558	primary motor cortex	UBERON:0001384	CCN202002011	#7E0ACB	6_5	Level 1
CS202002011_84	SCF 084	Vip Chat_Crispld2		SCF-ENS1-C6_1	Eran Mukamel	10.1101/2020.02.29.970558	primary motor cortex	UBERON:0001384	CCN202002011	#FF00FF	6_1	Level 1
CS202002011_85	SCF 085	Vip Gpc3_Htr1f_lgfbp6		SCF-ENS1-C6_3	Eran Mukamel	10.1101/2020.02.29.970558	primary motor cortex	UBERON:0001384	CCN202002011	#B09FFF	6_3	Level 1

## Sheet: Multimodal_LIGER_accession
cell_set_ accession	cell_set_ label	cell_set_ preferred_alias	cell_set_ aligned_alias	cell_set_ additional_aliases	cell_set_ alias_assignee	cell_set_ alias_citation	cell_set_ structure	cell_set_ ontology_tag	taxonomy_id	cell_set_ RNAseq_match	cell_set_ color	cell_set_ short_name	cell_set_ resolution
CS202002012_1	LIGER 001	L2/3 IT			Josh Welch	10.1101/2020.02.29.970558	primary motor cortex	UBERON:0001384	CCN202002012	L2/3 IT (1)	#6F836B	it_0	LIGER_level2
CS202002012_2	LIGER 002	L2/3 IT			Josh Welch	10.1101/2020.02.29.970558	primary motor cortex	UBERON:0001384	CCN202002012	L4/5 IT (1)	#3CBC78	it_10	LIGER_level2
CS202002012_3	LIGER 003	L2/3 IT			Josh Welch	10.1101/2020.02.29.970558	primary motor cortex	UBERON:0001384	CCN202002012	L2/3 IT (3)	#6F836B	it_5	LIGER_level2
CS202002012_4	LIGER 004	L2/3 IT			Josh Welch	10.1101/2020.02.29.970558	primary motor cortex	UBERON:0001384	CCN202002012	L4/5 IT (1)	#3CBC78	it_7	LIGER_level2
CS202002012_5	LIGER 005	L2/3 IT			Josh Welch	10.1101/2020.02.29.970558	primary motor cortex	UBERON:0001384	CCN202002012	L2/3 IT (1)	#6F836B	it_9	LIGER_level2
CS202002012_6	LIGER 006	L4/5 IT			Josh Welch	10.1101/2020.02.29.970558	primary motor cortex	UBERON:0001384	CCN202002012	L4/5 IT (1)	#3CBC78	it_1	LIGER_level2
CS202002012_7	LIGER 007	L4/5 IT			Josh Welch	10.1101/2020.02.29.970558	primary motor cortex	UBERON:0001384	CCN202002012	L4/5 IT (2)	#3CBC45	it_2	LIGER_level2
CS202002012_8	LIGER 008	L4/5 IT			Josh Welch	10.1101/2020.02.29.970558	primary motor cortex	UBERON:0001384	CCN202002012	L4/5 IT (1)	#3CBC78	it_8	LIGER_level2
CS202002012_9	LIGER 009	L5 IT			Josh Welch	10.1101/2020.02.29.970558	primary motor cortex	UBERON:0001384	CCN202002012	L5 IT (2)	#00CF1E	it_3	LIGER_level2
CS202002012_10	LIGER 010	L5 IT			Josh Welch	10.1101/2020.02.29.970558	primary motor cortex	UBERON:0001384	CCN202002012	L5 IT (1)	#00CF1E	it_6	LIGER_level2
CS202002012_11	LIGER 011	L6 IT	L6 IT		Josh Welch	10.1101/2020.02.29.970558	primary motor cortex	UBERON:0001384	CCN202002012	L6 IT	#3CBC92	it_4	LIGER_level2
CS202002012_12	LIGER 012	L5 ET			Josh Welch	10.1101/2020.02.29.970558	primary motor cortex	UBERON:0001384	CCN202002012	L5 IT (2)	#00CF1E	non_it_11	LIGER_level2
CS202002012_13	LIGER 013	L5 ET			Josh Welch	10.1101/2020.02.29.970558	primary motor cortex	UBERON:0001384	CCN202002012	L5 ET (1)	#53A367	non_it_12	LIGER_level2
CS202002012_14	LIGER 014	L5 ET			Josh Welch	10.1101/2020.02.29.970558	primary motor cortex	UBERON:0001384	CCN202002012	L5 IT (2)	#00CF1E	non_it_4	LIGER_level2
CS202002012_15	LIGER 015	L5 ET			Josh Welch	10.1101/2020.02.29.970558	primary motor cortex	UBERON:0001384	CCN202002012	L5 IT (2)	#00CF1E	non_it_9	LIGER_level2
CS202002012_16	LIGER 016	L6 CT Cpa6			Josh Welch	10.1101/2020.02.29.970558	primary motor cortex	UBERON:0001384	CCN202002012	L6 CT Cpa6 (3)	#338C5E	non_it_0	LIGER_level2
CS202002012_17	LIGER 017	L6 CT Cpa6			Josh Welch	10.1101/2020.02.29.970558	primary motor cortex	UBERON:0001384	CCN202002012	L6 CT Cpa6 (2)	#338C5E	non_it_1	LIGER_level2
CS202002012_18	LIGER 018	L6 CT Cpa6			Josh Welch	10.1101/2020.02.29.970558	primary motor cortex	UBERON:0001384	CCN202002012	L6 CT Cpa6 (3)	#338C5E	non_it_10	LIGER_level2
CS202002012_19	LIGER 019	L6 CT Cpa6			Josh Welch	10.1101/2020.02.29.970558	primary motor cortex	UBERON:0001384	CCN202002012	L6 CT Cpa6 (3)	#338C5E	non_it_5	LIGER_level2
CS202002012_20	LIGER 020	L6 CT Cpa6			Josh Welch	10.1101/2020.02.29.970558	primary motor cortex	UBERON:0001384	CCN202002012	L6 CT Cpa6 (3)	#338C5E	non_it_8	LIGER_level2
CS202002012_21	LIGER 021	L6 CT Pou3f2			Josh Welch	10.1101/2020.02.29.970558	primary motor cortex	UBERON:0001384	CCN202002012	L6 CT Nxph2 Pou3f2 (1)	#3E766C	non_it_2	LIGER_level2
CS202002012_22	LIGER 022	L6b Ror1	L6b		Josh Welch	10.1101/2020.02.29.970558	primary motor cortex	UBERON:0001384	CCN202002012	L6b Ror1	#09564C	non_it_7	LIGER_level2
CS202002012_23	LIGER 023	L5/6 NP			Josh Welch	10.1101/2020.02.29.970558	primary motor cortex	UBERON:0001384	CCN202002012	L6 NP Trh	#47867A	non_it_3	LIGER_level2
CS202002012_24	LIGER 024	L5/6 NP			Josh Welch	10.1101/2020.02.29.970558	primary motor cortex	UBERON:0001384	CCN202002012	L5 NP Slc17a8 (2)	#3C78BC	non_it_6	LIGER_level2
CS202002012_25	LIGER 025	Pvalb Reln			Josh Welch	10.1101/2020.02.29.970558	primary motor cortex	UBERON:0001384	CCN202002012	Pvalb Reln	#BC2D71	mge_0	LIGER_level2
CS202002012_26	LIGER 026	Pvalb Calb1			Josh Welch	10.1101/2020.02.29.970558	primary motor cortex	UBERON:0001384	CCN202002012	Pvalb Calb1	#BC4B11	mge_1	LIGER_level2
CS202002012_27	LIGER 027	Pvalb Gabrg1			Josh Welch	10.1101/2020.02.29.970558	primary motor cortex	UBERON:0001384	CCN202002012	Pvalb Gabrg1	#ED4C50	mge_10	LIGER_level2
CS202002012_28	LIGER 028	Pvalb Il1rapl2			Josh Welch	10.1101/2020.02.29.970558	primary motor cortex	UBERON:0001384	CCN202002012	Pvalb Reln	#BC2D71	mge_4	LIGER_level2
CS202002012_29	LIGER 029	Pvalb Gpr149			Josh Welch	10.1101/2020.02.29.970558	primary motor cortex	UBERON:0001384	CCN202002012	Pvalb Calb1	#BC4B11	mge_9	LIGER_level2
CS202002012_30	LIGER 030	Pvalb Vipr2	Chandelier		Josh Welch	10.1101/2020.02.29.970558	primary motor cortex	UBERON:0001384	CCN202002012	Pvalb Vipr2	#FF197F	mge_12	LIGER_level2
CS202002012_31	LIGER 031	Sst Pvalb Calb2			Josh Welch	10.1101/2020.02.29.970558	primary motor cortex	UBERON:0001384	CCN202002012	Sst Calb2	#D2A328	mge_6	LIGER_level2
CS202002012_32	LIGER 032	Sst C1ql3			Josh Welch	10.1101/2020.02.29.970558	primary motor cortex	UBERON:0001384	CCN202002012	Sst Crhr2 (1)	#BE8652	mge_13	LIGER_level2
CS202002012_33	LIGER 033	Sst Calb2			Josh Welch	10.1101/2020.02.29.970558	primary motor cortex	UBERON:0001384	CCN202002012	Sst Calb2	#D2A328	mge_14	LIGER_level2
CS202002012_34	LIGER 034	Sst Hpse			Josh Welch	10.1101/2020.02.29.970558	primary motor cortex	UBERON:0001384	CCN202002012	Sst Calb2	#D2A328	mge_2	LIGER_level2
CS202002012_35	LIGER 035	Sst Myh8			Josh Welch	10.1101/2020.02.29.970558	primary motor cortex	UBERON:0001384	CCN202002012	Sst Myh8	#FF9F2C	mge_3	LIGER_level2
CS202002012_36	LIGER 036	Sst C1ql3			Josh Welch	10.1101/2020.02.29.970558	primary motor cortex	UBERON:0001384	CCN202002012	Sst Crhr2 (1)	#BE8652	mge_5	LIGER_level2
CS202002012_37	LIGER 037	Sst Crhr2			Josh Welch	10.1101/2020.02.29.970558	primary motor cortex	UBERON:0001384	CCN202002012	Sst Crhr2 (1)	#BE8652	mge_7	LIGER_level2
CS202002012_38	LIGER 038	Sst Myh8			Josh Welch	10.1101/2020.02.29.970558	primary motor cortex	UBERON:0001384	CCN202002012	Sst Myh8	#FF9F2C	mge_8	LIGER_level2
CS202002012_39	LIGER 039	Sst Chodl	Sst Chodl		Josh Welch	10.1101/2020.02.29.970558	primary motor cortex	UBERON:0001384	CCN202002012	Sst Chodl	#FFFF00	mge_11	LIGER_level2
CS202002012_40	LIGER 040	Vip Chat			Josh Welch	10.1101/2020.02.29.970558	primary motor cortex	UBERON:0001384	CCN202002012	Lamp5 Slc35d3	#FFA388	cge_15	LIGER_level2
CS202002012_41	LIGER 041	Vip Chat			Josh Welch	10.1101/2020.02.29.970558	primary motor cortex	UBERON:0001384	CCN202002012	Vip Chat	#FF00FF	cge_3	LIGER_level2
CS202002012_42	LIGER 042	Vip Chat			Josh Welch	10.1101/2020.02.29.970558	primary motor cortex	UBERON:0001384	CCN202002012	Vip Chat	#FF00FF	cge_7	LIGER_level2
CS202002012_43	LIGER 043	Vip Chat			Josh Welch	10.1101/2020.02.29.970558	primary motor cortex	UBERON:0001384	CCN202002012	Vip Chat	#FF00FF	cge_10	LIGER_level2
CS202002012_44	LIGER 044	Vip Serpinf1			Josh Welch	10.1101/2020.02.29.970558	primary motor cortex	UBERON:0001384	CCN202002012	Vip Serpinf1	#AB1DFF	cge_11	LIGER_level2
CS202002012_45	LIGER 045	Vip Gpc3			Josh Welch	10.1101/2020.02.29.970558	primary motor cortex	UBERON:0001384	CCN202002012	Vip Gpc3	#B09FFF	cge_9	LIGER_level2
CS202002012_46	LIGER 046	Vip Igfbp6			Josh Welch	10.1101/2020.02.29.970558	primary motor cortex	UBERON:0001384	CCN202002012	Vip Igfbp6	#7779BF	cge_6	LIGER_level2
CS202002012_47	LIGER 047	Vip Htr1f			Josh Welch	10.1101/2020.02.29.970558	primary motor cortex	UBERON:0001384	CCN202002012	Vip Htr1f	#FF4DC1	cge_2	LIGER_level2
CS202002012_48	LIGER 048	Vip Mybpc1			Josh Welch	10.1101/2020.02.29.970558	primary motor cortex	UBERON:0001384	CCN202002012	Vip Crispld2	#992E81	cge_4	LIGER_level2
CS202002012_49	LIGER 049	Sncg Npy2r			Josh Welch	10.1101/2020.02.29.970558	primary motor cortex	UBERON:0001384	CCN202002012	Sncg Npy2r	#7A0099	cge_8	LIGER_level2
CS202002012_50	LIGER 050	Sncg Slc17a8			Josh Welch	10.1101/2020.02.29.970558	primary motor cortex	UBERON:0001384	CCN202002012	Sncg Col14a1	#7E0ACB	cge_13	LIGER_level2
CS202002012_51	LIGER 051	Lamp5 Lhx6	Lamp5 Lhx6		Josh Welch	10.1101/2020.02.29.970558	primary motor cortex	UBERON:0001384	CCN202002012	Lamp5 Lhx6	#C77963	cge_14	LIGER_level2
CS202002012_52	LIGER 052	Lamp5 Slc35d3			Josh Welch	10.1101/2020.02.29.970558	primary motor cortex	UBERON:0001384	CCN202002012	Lamp5 Slc35d3	#FFA388	cge_0	LIGER_level2
CS202002012_53	LIGER 053	Lamp5 Slc35d3			Josh Welch	10.1101/2020.02.29.970558	primary motor cortex	UBERON:0001384	CCN202002012	Lamp5 Slc35d3	#FFA388	cge_16	LIGER_level2
CS202002012_54	LIGER 054	Lamp5 Egln3_3			Josh Welch	10.1101/2020.02.29.970558	primary motor cortex	UBERON:0001384	CCN202002012	Lamp5 Pax6	#DDACC9	cge_5	LIGER_level2
CS202002012_55	LIGER 055	Lamp5 Pdlim5_2			Josh Welch	10.1101/2020.02.29.970558	primary motor cortex	UBERON:0001384	CCN202002012	Lamp5 Pdlim5	#FF7290	cge_1	LIGER_level2
CS202002012_56	LIGER 056	Lamp5 Pax6			Josh Welch	10.1101/2020.02.29.970558	primary motor cortex	UBERON:0001384	CCN202002012	Lamp5 Pax6	#DDACC9	cge_12	LIGER_level2
CS202002012_57	LIGER 057	Astro_Top2a			Josh Welch	10.1101/2020.02.29.970558	primary motor cortex	UBERON:0001384	CCN202002012	Astro_Top2a	#332F26	non_neuron_14	LIGER_level2
CS202002012_58	LIGER 058	Astro Aqp4_Gfap			Josh Welch	10.1101/2020.02.29.970558	primary motor cortex	UBERON:0001384	CCN202002012	Astro Aqp4_Gfap	#5A503F	non_neuron_6	LIGER_level2
CS202002012_59	LIGER 059	Astro Aqp4_Slc7a10			Josh Welch	10.1101/2020.02.29.970558	primary motor cortex	UBERON:0001384	CCN202002012	Astro Aqp4_Slc7a10	#8D7C5D	non_neuron_1	LIGER_level2
CS202002012_60	LIGER 060	OPC Pdgfra	OPC		Josh Welch	10.1101/2020.02.29.970558	primary motor cortex	UBERON:0001384	CCN202002012	OPC Pdgfra	#2E3E39	non_neuron_3	LIGER_level2
CS202002012_61	LIGER 061	Oligo Enpp6_2			Josh Welch	10.1101/2020.02.29.970558	primary motor cortex	UBERON:0001384	CCN202002012	Oligo Enpp6_2	#5E8A79	non_neuron_8	LIGER_level2
CS202002012_62	LIGER 062	Oligo Opalin_1			Josh Welch	10.1101/2020.02.29.970558	primary motor cortex	UBERON:0001384	CCN202002012	Oligo Opalin_1	#474662	non_neuron_4	LIGER_level2
CS202002012_63	LIGER 063	Oligo Opalin_2			Josh Welch	10.1101/2020.02.29.970558	primary motor cortex	UBERON:0001384	CCN202002012	Oligo Opalin_2	#6CA491	non_neuron_0	LIGER_level2
CS202002012_64	LIGER 064	Oligo Opalin_2			Josh Welch	10.1101/2020.02.29.970558	primary motor cortex	UBERON:0001384	CCN202002012	Oligo Opalin_2	#6CA491	non_neuron_11	LIGER_level2
CS202002012_65	LIGER 065	Endo	Endothelial		Josh Welch	10.1101/2020.02.29.970558	primary motor cortex	UBERON:0001384	CCN202002012	Endo	#8D6A62	non_neuron_5	LIGER_level2
CS202002012_66	LIGER 066	VLMC_2			Josh Welch	10.1101/2020.02.29.970558	primary motor cortex	UBERON:0001384	CCN202002012	VLMC_2	#697255	non_neuron_7	LIGER_level2
CS202002012_67	LIGER 067	VLMC_3			Josh Welch	10.1101/2020.02.29.970558	primary motor cortex	UBERON:0001384	CCN202002012	VLMC_3	#535944	non_neuron_12	LIGER_level2
CS202002012_68	LIGER 068	VLMC_5			Josh Welch	10.1101/2020.02.29.970558	primary motor cortex	UBERON:0001384	CCN202002012	VLMC_5	#535946	non_neuron_10	LIGER_level2
CS202002012_69	LIGER 069	SMC	SMC		Josh Welch	10.1101/2020.02.29.970558	primary motor cortex	UBERON:0001384	CCN202002012	SMC	#A6906F	non_neuron_9	LIGER_level2
CS202002012_70	LIGER 070	Micro	Microglia		Josh Welch	10.1101/2020.02.29.970558	primary motor cortex	UBERON:0001384	CCN202002012	Micro	#6E7C6F	non_neuron_2	LIGER_level2
CS202002012_71	LIGER 071	PVM_1	PVM		Josh Welch	10.1101/2020.02.29.970558	primary motor cortex	UBERON:0001384	CCN202002012	PVM_1	#8BA38D	non_neuron_13	LIGER_level2
